# Supplementary material for: Clinically relevant benzoxaboroles inhibit mRNA processing in Trypanosoma brucei
Source: BMC Res Notes. 2022 Dec 17;15:371. doi: 10.1186/s13104-022-06258-y (PMC9758897; doi:10.1186/s13104-022-06258-y)
Supplement: Supplementary file 1 — Additional file 1: Oligonucleotides and plasmids used in the study [file 13104_2022_6258_MOESM1_ESM.xlsx]

## Sheet: Plasmids and oligonucleotides
Plasmids
Plasmid ID	Purpose
pHD 3163	pHD 1748 (with Blasticidine S deaminase gene-BSD ) + CPSF73 5' UTR (Xho I, Hind III) and CPSF73 3' UTR (BamH I, Xba I)
pHD 3164	pHD3163 with TAP-tag followed by Neomycin resistance cassette inserted between Xho I and BamH I.
pHD 3165	pHD3164 with the 300 last base pairs of CPSF73 ORF (without stop codon) inserted between (Kpn I and Xho I)
Oligos ID	Sequence	Description
Northern blot probes
cz 4490	CAATATAGTACAGAAACTGTTCTAATAATAGCGTTAGTT	Splice leader
cz 4049	AGGCTGGCCAATGCGGTAAC	β Tubulin Forward
cz 4051	CCACAAGTTGGTGCACGGAG	β Tubulin Reverse
Making a CPSF73 single knock out
Amplifying the 5' and 3' UTRs of CPSF73
cz 7434	TCAGACTCGAGTTAAACGACTTCTGTCGCTG	5'UTR Forward primer_ Xho I
cz 7435	CTGATAAGCTTGTCCGCTACCGCGTATCTCAG	5'UTR Reverse primer_ Hind III
Amplifying 3' UTR of CPSF73
cz 7436	CTGATGGATCCACAGAGAGTATGGGGAAAAACTGGTGAC	3'UTR Forward primer_ BamH I
cz 7437	CGGATTCTAGACTACAACTCTCTTCCCATTAACCTC	3'UTR Reverse primer_ Xba I
C-terminal TAP Tagging of CPSF73
cz 7459	TCAGAGGTACCTGCGCTTCCGGTGGACGTTT	Mid CPSF73 ORF Forward primer_Kpn I
cz 7460	ATCAGCTCGAGTGCGCCCTCGTCAATGGGAG	End of CPSF73 ORF Reverse primer_Xho I
