# Supplementary material for: Clinically relevant benzoxaboroles inhibit mRNA processing in Trypanosoma brucei
Source: BMC Res Notes. 2022 Dec 17;15:371. doi: 10.1186/s13104-022-06258-y (PMC9758897; doi:10.1186/s13104-022-06258-y)
Supplement: Supplementary file 2 — Additional file 2: Mass spectrometry analysis of proteins that co-purify with CPSF73. [file 13104_2022_6258_MOESM2_ESM.xlsx]

## Sheet: CPSF73 pull down
GenID	Annotation	Category	pA complex or Present in at least 7 CPSF73-TAP but not GFP-TAP	-Log Student's T-test p-value CPSF73 +drug_CPSF73 -drug	Student's T-test q-value CPSF73 +drug_CPSF73 -drug	Student's T-test Difference CPSF73 +drug_CPSF73 -drug	Student's T-test Test statistic CPSF73 +drug_CPSF73 -drug	LFQ.intensity.A GFP minus drug	LFQ.intensity.B GFP plus drug	LFQ.intensity.E Rep1 minus drug	LFQ.intensity.F Rep2 minus drug	LFQ.intensity.G Rep3 minus drug	LFQ.intensity.C Rep4 minus drug	LFQ.intensity.H Rep1 plus drug	LFQ.intensity.I Rep2 plus drug	LFQ.intensity.J Rep3 plus drug	LFQ.intensity.D Rep4 plus drug	log2 CPSF73 -drug rep1	log2 CPSF73 -drug rep2	log2 CPSF73 -drug rep3	log2 CPSF73 -drug rep4	log2 CPSF73 +drug rep1	log2 CPSF73 +drug rep2	log2 CPSF73 +drug rep3	log2 CPSF73 +drug rep4	Student's T-test Significant CPSF73 +drug_CPSF73 -drug	Student's T-test significant	Peptides
Tb927.10.12710	heat shock protein, HSP110	Chaperone	1	0.215826	1	-0.168101	-0.40894	0	0	2609800	3253600	0	2191800	1900800	2741100	1662600	1830100	21.3155	21.6336	NaN	21.0637	20.8582	21.3863	20.665	20.8035			4
Tb927.7.710	heat shock 70 kDa protein, putative (HSP70.4)	Chaperone		0.545415	1	0.765283	1.01795	0	29913000	5545200	3045300	0	1705800	5531700	2570000	2993600	4460300	22.4028	21.5382	NaN	20.702	22.3993	21.2933	21.5135	22.0887			15
Tb927.10.10960	heat shock protein 83, HSP83	Chaperone		0.0313458	1	0.0386567	0.0737356	7790100	37950000	52958000	32426000	14395000	29388000	27473000	34601000	22336000	38085000	25.6583	24.9506	23.7791	24.8087	24.7115	25.0443	24.4129	25.1827			16
Tb927.9.8410	chaperone protein DNAj, putative	Chaperone		0.173104	1	-0.58037	-0.414138	25301000	106720000	25863000	11593000	0	11561000	24682000	11993000	5866200	0	24.6244	23.4668	NaN	23.4628	24.557	23.5157	22.484	NaN			13
Tb927.11.11330	heat shock protein 70, major HSP70	Chaperone		0.054211	1	0.0708547	0.126512	75421000	1243300000	518830016	235140000	125880000	242550000	383910016	222040000	217550000	244460000	28.9507	27.8089	26.9075	27.8537	28.5162	27.7262	27.6968	27.865			54
Tb927.9.8880	actin A	Cytoskeleton		0.153621	1	0.213129	0.337747	281080000	625030000	149840000	56068000	28241000	69475000	103660000	74350000	70811000	54537000	27.1588	25.7407	24.7513	26.05	26.6273	26.1478	26.0775	25.7007			24
Tb927.1.2400	alpha tubulin	Cytoskeleton		0.0786786	1	0.0940418	0.17729	215510000	1602500000	1102000000	547640000	281969984	690150016	800129984	523120000	642200000	567059968	30.0375	29.0287	28.071	29.3623	29.5757	28.9626	29.2584	29.0789			29
Tb927.1.2390	beta tubulin	Cytoskeleton		0.0971781	1	0.139894	0.223154	627820000	2203500000	886550016	362049984	172200000	436660000	612849984	416270016	452649984	308040000	29.7236	28.4316	27.3595	28.7019	29.191	28.6329	28.7538	28.1985			33
Tb927.11.5520	triosephosphate isomerase (TIM)	Glucose.glycerol		0.111267	1	0.293235	0.272512	0	6063100	5163500	6255500	0	7683200	4249300	16053000	8514500	0	22.2999	22.5767	NaN	22.8733	22.0188	23.9363	23.0215	NaN			7
Tb927.1.700	phosphoglycerate kinase (PGKC)	Glucose.glycerol		0.213801	1	0.313998	0.457862	0	9178500	8251800	5928300	0	4129600	5213900	6922700	3636300	5170200	22.9763	22.4992	NaN	21.9776	22.3139	22.7229	21.794	22.3018			10
Tb927.6.4300	glyceraldehyde 3-phosphate dehydrogenase, glycosomal (GAPDH)	Glucose.glycerol		0.48513	1	-0.212272	-0.709829	9212300	15828000	10329000	14816000	9332200	14793000	8866800	9829100	11982000	11231000	23.3002	23.8207	23.1538	23.8184	23.08	23.2286	23.5144	23.421			8
Tb927.10.5620	fructose-bisphosphate aldolase, glycosomal (ALD)	Glucose.glycerol		0.284122	1	0.627498	0.616293	3722500	17967000	19133000	11903000	0	4349600	19278000	6065100	7356300	9010200	24.1896	23.5048	NaN	22.0525	24.2005	22.5321	22.8105	23.1031			12
Tb927.10.2890	enolase	Glucose.glycerol		0.0232345	1	-0.0245199	-0.0533074	0	20273000	24286000	24211000	9911200	17952000	15295000	24838000	13530000	19016000	24.5336	24.5292	23.2406	24.0976	23.8666	24.566	23.6897	24.1807			10
Tb927.10.14140	pyruvate kinase 1 (PYK1)	Glucose.glycerol		0.10924	1	0.234247	0.26236	0	24571000	30316000	32819000	3808300	27687000	15845000	35959000	18511000	19043000	24.8536	24.968	21.8607	24.7227	23.9175	25.0998	24.1419	24.1828			14
Tb927.9.12630	glycerol kinase, glycosomal (glk1)	Glucose.glycerol		0.0152212	1	0.0226064	0.0375374	270270000	750150000	636680000	248530000	138590000	249150000	425870016	255920000	240750000	221700000	29.246	27.8888	27.0462	27.8924	28.6658	27.9311	27.843	27.724			33
Tb927.7.4180	Elongase 3	Lipids	1	0.0898509	1	-0.150323	-0.212175	0	0	3416200	4947500	2791500	3255600	0	3995500	3830000	6609700	21.704	22.2383	21.4126	21.6345	NaN	21.9299	21.8689	22.6562			5
Tb927.6.3800	heat shock 70 kDa protein, mitochondrial precursor, putative	Mito.biogenesis		0.437262	1	-0.423664	-0.795257	0	17974000	24004000	11559000	9614400	7172900	11430000	5810400	8266700	10767000	24.5168	23.4625	23.1968	22.7741	23.4463	22.4702	22.9789	23.3601			18
Tb927.10.6510	chaperonin HSP60, mitochondrial precursor	Mito.biogenesis		0.175546	1	-0.201378	-0.368797	36256000	108740000	47382000	26226000	11781000	20238000	23984000	21732000	14695000	22132000	25.4978	24.6445	23.49	24.2706	24.5156	24.3733	23.8088	24.3996			19
Tb927.8.6110	3-hydroxy-3-methylglutaryl-CoA synthase, putative (HMGS)	Mito.pathway		0.0660396	1	0.21235	0.170613	23682000	149540000	57474000	5999300	1699600	10111000	20936000	9366600	11720000	4645200	25.7764	22.5164	20.6968	23.2694	24.3195	23.1591	23.4825	22.1473			15
Tb927.10.14840	mitochondrial carrier protein, MCP5c ATP/ADP carrier	Mito.transport		0.045821	1	-0.110613	-0.117328	0	0	8547900	6524700	0	8107800	5886600	8908000	8683900	0	23.0271	22.6375	NaN	22.9509	22.489	23.0867	23.0499	NaN			7
Tb927.10.8170	TbNup144 Outer-inner connect	Nuclear.transport	1	0.336112	1	0.255423	0.60166	0	0	13515000	8500700	4707400	9395200	9226900	10562000	11434000	9258000	23.6881	23.0191	22.1665	23.1635	23.1374	23.3324	23.4468	23.1423			17
Tb927.9.5840	tryparedoxin peroxidase (TRYP1)	Redox	1	0.258655	1	0.30735	0.523586	0	0	7013000	7762600	0	7660000	7070000	10785000	5380200	5468300	22.7416	22.8881	NaN	22.8689	22.7533	23.3625	22.3592	22.3827			4
Tb927.11.510	UBP2	RNA.binding		0.653857	1	1.22259	1.22608	27121000	33526000	0	4786400	0	10428000	16591000	20955000	6619300	0	NaN	22.1905	NaN	23.314	23.9839	24.3208	22.6582	NaN			5
Tb927.11.530	RBP3	RNA.binding		0.117191	1	0.242663	0.278732	137130000	123820000	105340000	41190000	10650000	56856000	62935000	70085000	45451000	25683000	26.6505	25.2958	23.3444	25.7608	25.9074	26.0626	25.4378	24.6143			10
Tb927.10.3990	DHH1	RNA.degradation		0.0934323	1	-0.132598	-0.21464	0	4302000	4881500	3934500	0	0	4395300	0	3095300	4268400	22.2189	21.9077	NaN	NaN	22.0675	NaN	21.5616	22.0253			7
Tb927.6.1830	CstF50	RNA.processing	1	0.163958	1	0.395524	0.383885	0	0	115910000	309009984	23533000	321830016	174470000	119480000	132690000	293630016	26.7884	28.2031	24.4882	28.2617	27.3784	26.8322	26.9835	28.1294			26
Tb927.11.14560	CPSF160	RNA.processing	1	0.161341	1	0.388412	0.378324	0	0	489800000	1406099968	106430000	1500700032	666160000	601280000	638659968	1262300032	28.8676	30.3891	26.6653	30.483	29.3113	29.1635	29.2505	30.2334			76
Tb927.11.230	CPSF100	RNA.processing	1	0.11558	1	0.28352	0.280241	0	0	361550016	732720000	67316000	940640000	426310016	382840000	285040000	791390016	28.4296	29.4487	26.0044	29.8091	28.6673	28.5122	28.0866	29.5598			47
Tb927.11.13860	Copurifies with PTP-CPSF160, may activate polyadenylation	RNA.processing	1	0.0732369	1	0.178249	0.183351	0	0	132840000	586430016	50623000	517400000	252080000	266060000	155570000	320560000	26.9851	29.1274	25.5933	28.9467	27.9093	27.9872	27.213	28.256			24
Tb927.8.4480	Copurifies with PTP-CPSF160, may repress polyadenylation	RNA.processing	1	0.0109387	0.984426	0.028801	0.0292046	0	0	165770000	569670016	59100000	797400000	244730000	316270016	179830000	346310016	27.3046	29.0856	25.8167	29.5707	27.8666	28.2366	27.4221	28.3675			13
Tb927.11.12750	CPSF30	RNA.processing	1	0.278171	1	1.15372	0.634376	0	0	64634000	397500000	0	483489984	160960000	184870000	128380000	231240000	25.9458	28.5664	NaN	28.8489	27.2621	27.4619	26.9358	27.7848			20
Tb927.5.4320	zinc finger protein family member, putative (FIP1)	RNA.processing	1	0.17125	1	0.799933	0.41864	0	0	22834000	212580000	0	131430000	50553000	41926000	32867000	73544000	24.4447	27.6634	NaN	26.9697	25.5913	25.3213	24.9701	26.1321			9
Tb927.8.7490	Symplekin	RNA.processing	1	0.206254	1	0.472692	0.468152	0	3285700	1160600064	2116400000	166070000	2415200000	1260300032	1291100032	1129299968	1988199936	30.1122	30.979	27.3072	31.1695	30.2311	30.266	30.0728	30.8888			102
Tb927.4.1340	CPSF73	RNA.processing	1	0.0826011	1	-0.114381	-0.190499	0	6188900	2397100032	1656499968	568680000	1837500032	1525699968	1316999936	886620032	1696099968	31.1586	30.6255	29.083	30.7751	30.5068	30.2946	29.7237	30.6596			50
Tb927.11.9530	14-3-3-I protein	Signalling		0.277054	1	-0.368076	-0.56611	0	0	4321100	3346500	0	3663500	2654700	3685100	0	2247700	22.043	21.6742	NaN	21.8048	21.3401	21.8133	NaN	21.1			5
Tb927.3.1840	3-oxo-5-alpha-steroid 4-dehydrogenase, putative	Sterols		0.847071	1	-0.937074	-1.43096	0	0	6785600	5909300	0	7929200	3553000	0	0	6716900	22.694	22.4946	NaN	22.9187	21.7606	NaN	NaN	22.6794			6
Tb927.9.4680	eIF4A1	Translation		0.204641	1	0.425403	0.460254	0	4070900	5227600	4455300	0	0	3230500	3836900	0	3689300	22.3177	22.0871	NaN	NaN	21.6233	21.8715	NaN	21.8149			4
Tb927.10.4570	EF2 elongation factor 2	Translation		0.0974839	1	-0.249403	-0.240586	0	9127000	13905000	12797000	5443000	9737600	17962000	16476000	0	11902000	23.7291	23.6093	22.376	23.2151	24.0984	23.9739	NaN	23.5047			15
Tb927.10.2110	EF1-alpha elongation factor 1-alpha, (TEF1)	Translation		0.15576	1	0.13994	0.314877	17811000	150920000	296960000	235540000	100790000	158500000	212790000	198830000	207880000	187270000	28.1457	27.8114	26.5868	27.2399	27.6649	27.567	27.6312	27.4805			16
Tb11.v5.0537	polyubiquitin, putative	Ubiquitin.proteasome		0.294292	1	0.558577	0.625207	0	117050000	0	0	0	5305200	2650100	3953500	4247000	0	NaN	NaN	NaN	22.339	21.3376	21.9147	22.018	NaN			6
Tb927.8.890	Ras-related protein Rab1A	Vesicular.transport		0.264687	1	-0.834265	-0.597495	11024000	11355000	11253000	13150000	0	13084000	12743000	15181000	0	0	23.4238	23.6486	NaN	23.6413	23.6032	23.8558	NaN	NaN			7
Tb927.10.6050	clathrin heavy chain (CHC)	Vesicular.transport		0.178712	1	0.573124	0.424633	10262000	16583000	96736000	5008100	2749500	26008000	41904000	23394000	18864000	9177800	26.5275	22.2558	21.3907	24.6325	25.3206	24.4796	24.1691	23.1297			41
Tb927.3.4720	dynamin DLP1	Vesicular.transport		0.850008	1	1.31278	1.5002	45523000	19791000	17841000	2915700	0	3826400	25923000	9207800	6844400	11278000	24.0887	21.4754	NaN	21.8676	24.6277	23.1344	22.7065	23.427			18
Tb927.11.7510	luminal binding protein 1 (BiP), putative	Vesicular.transport		0.145438	1	-0.175467	-0.3139	9475900	37459000	77473000	38481000	18173000	31898000	44279000	30019000	27688000	28868000	26.2072	25.1976	24.1153	24.927	25.4001	24.8394	24.7228	24.783			23
Tb927.4.4120	hypothetical protein, conserved	ZUnknown	1	0.0357456	1	0.120302	0.0952452	0	0	7851600	38296000	0	51196000	14832000	12394000	11808000	15609000	22.9046	25.1907	NaN	25.6095	23.8222	23.5631	23.4933	23.8959			7
Tb10.v4.0053	hypothetical protein, 411 kDa mostly peptide repeats	ZUnknown		0.698309	1	-1.23835	-1.2889	0	7204200	11694000	8278800	16481000	16120000	0	7080500	3891900	21688000	23.4793	22.981	23.9743	23.9423	NaN	22.7554	21.892	24.3704			5
Tb927.10.14910	Sarcalumenin, putative	ZUnknown		0.278435	1	1.02333	0.630437	6937200	15264000	45174000	0	0	12898000	19546000	6973100	8332000	5550000	25.429	NaN	NaN	23.6206	24.2204	22.7334	22.9902	22.4041			10
